# Supplementary material for: T helper cell-related changes in peripheral blood induced by progressive effort among soccer players
Source: PLoS One. 2020 Jan 28;15(1):e0227993. doi: 10.1371/journal.pone.0227993 (PMC6986753; doi:10.1371/journal.pone.0227993)
Supplement: S1 Table — (XLSX) [file pone.0227993.s001.xlsx]

## Sheet: raw-data
test	time-point	Th1 cells (%)	Th2 cells (%)	Th17 cells (%)	Treg cells (%)	IL-2 (pg/mL)	IL-4 (pg/mL)	IL-6 (pg/mL)	IL-8 (pg/mL)	IL-10 (pg/mL)	IL-12p70 (pg/mL)	IL-17A (pg/mL)	TNF (pg/mL)	IFN (pg/mL)	#WBC (10^9/L)	#LYM (10^9/L)	training experience (years)	training volume (hours)	age (years)	height (cm)	weight (kg)	BMI	FAT%	FAT MASS (kg)	FFM (kg)	TBW (kg)
beep	baseline	18.77	14.56	10.92	9.46	1.35078	1.25469	2.99816	1.45288	2.40902	1.7705	1.77334	1.97623	2.16332	5.3	2.2	8	7.5	17	180	73.2	22.6	8.3	6.1	67.1	49.1
beep	baseline	20.85	12.74	15.32	7.52	1.78599	1.4588	2.59596	1.65487	2.14692	2.45201	1.32677	0.83031	1.25076	7.1	1.9	12	12	22	173	68.9	23	11.5	7.9	61	44.7
beep	baseline	23.15	14.48	19.27	6.4	1.16065	2.36549	1.75808	2.36549	1.62185	1.346	1.97791	1.12544	1.35235	5.5	2.1	11	11.5	17	181	72.3	22.1	4.3	3.1	69.2	50.7
beep	baseline	24.93	10.7	14.15	6.32	1.67402	1.25488	1.78966	2.15488	1.32677	1.21459	1.40839	0.847555	1.13293	5.1	1.4	7	12	16	181	72.9	22.3	14.8	10.8	62.1	45.5
beep	baseline	19.65	11.96	16.13	5.72	1.97979	0.654789	1.68479	1.28746	1.87954	1.11586	1.88505	1.23654	2.48793	5.8	1.8	11	9.5	22	184	77.8	23	12.6	9.8	68	49.8
beep	baseline	20.73	11.98	8.02	6.92	1.13093	0.312146	1.20495	1.92127	1.58744	0.987455	1.5685	0.224338	1.91729	5	2.1	11	7.5	17	178	64.2	20.3	3.6	2.3	61.9	45.3
beep	baseline	24.59	8.12	10.02	5.68	1.98625	1.47896	2.00542	2.74177	2.13489	1.23646	0.875663	1.64556	2.85712	4.5	1.6	10	7.5	17	178	73.6	23.2	9.4	6.9	66.7	48.8
beep	baseline	21.12	9.12	23.02	6.28	1.21967	2.36549	1.11162	2.40099	1.98476	0.526488	5.28496	0.8999	1.35235	8	1.6	8	12	17	167	57	20.4	3.8	2.2	54.8	40.1
beep	baseline	22.52	8.56	25.78	5.49	0.68	1.25488	1.20495	2.21586	1.67359	1.26488	7.39352	1.34666	2.16706	4	1.5	10	10	17	176	72.2	23.3	8.9	6.4	65.8	48.2
beep	baseline	19.28	6.3	14.27	5.89	0.354	1.36459	1.67904	2.21586	1.54782	1.8248	4.63185	1.24555	1.73568	5.5	2.6	12	10	16	171	61.7	21.1	14.6	9	52.7	38.6
beep	baseline	19.04	10.49	27.43	5.7	0.45	2.31548	1.30065	2.32183	1.06879	1.03659	4.99467	2.36544	2.47871	5.3	1.5	11	15	17	179	73.3	22.9	4.5	3.3	70	51.2
beep	baseline	31.17	10.21	59.42	5.43	0.3666	2.32183	1.29689	2.5062	1.51311	1.02548	6.51886	1.21479	1.11256	6.4	2.7	9	7.5	16	175	68.9	22.5	11.1	7.7	61.3	44.9
beep	baseline	18.25	5.11	40.02	6.58	0.487	1.81259	1.56681	3.46942	1.5685	2.3145	5.58958	1.66233	1.73568	5.2	1.9	9	10	16	172	22.8	18.2	18.2	12.3	55.2	40.4
beep	baseline	20.37	9.21	42.3	5.8	0.879	1.8	1.78731	3.89	0.975663	1.02336	5.06876	1.58799	1.89736	4.5	1.5	10	14	17	175	69.5	22.7	2.4	1.7	67.8	49.6
beep	baseline	24.11	8.42	28.65	5.58	0.888	1.62	2.5783	4.40426	3.11696	0.630989	5.93176	0.882469	1.16332	5	2.1	7	10.5	17	191	82	22.5	6.9	5.7	76.3	55.9
beep	baseline	21.02	9.63	2.11	8.01	1.47	2.3654	2.49213	2.55867	2.64233	0.35852	1.74159	0.513392	1.70762	6.2	1.8	12	12	18	169	58	20.3	2.2	1.3	56.7	41.5
beep	baseline	24.54	10.28	7.98	9.16	0.748	2.36	1.10832	3.93632	2.41209	0.458799	2.159	0.517063	1.25879	5.4	2.5	14	14	20	187	73.5	21	10	7.4	66.2	48.5
beep	baseline	17.35	10.07	11.2	7.57	1.25	1.58	1.46103	3.87	2.02037	0.365479	8.25159	0.616959	1.11805	5.4	1.8	14	14	18	182	72.9	22	2.1	1.5	71.4	52.3
beep	baseline	22.67	10.42	6.32	7.23	0.258	1.98	1.69335	2.21586	3.21754	0.987456	5.63926	1.14233	1.94512	6.4	2.1	12	14	20	183	85.9	25.7	18.8	16.2	69.8	51.1
beep	baseline	25.99	11.75	9.68	8.57	0.87	2.35	1.25488	2.00217	2.04622	0.546218	6.2235	0.912088	1.79348	5.4	2.8	8	10	16	170	70.6	24.4	16.7	11.8	58.8	43
beep	baseline	24.47	11.89	6.45	7.89	1.24	2.45	1.50423	2.08262	1.86549	0.365488	4.72401	0.520367	2.45879	5.7	1.5	13	12	20	168	63.4	22.5	12.8	8.1	55.3	40.5
beep	baseline	24.13	10.56	8.51	9.02	0.789	1.92127	1.42956	3.78	0.958796	0.458796	5.488	0.717536	2.4586	4.5	1.5	11	12	19	185	78.7	23	7.1	5.6	73.1	53.5
beep	baseline	24.48	8.85	7.74	9.89	0.987	2.65	1.15519	0.2737	1.74159	0.241588	3.11696	0.607467	1.86155	4.3	1.4	8	10	18	170	64.5	22.3	10.4	6.7	57.8	42.3
beep	baseline	19.46	9.26	7.72	9.81	1.25	2.45789	1.56271	1.97525	1.82645	0.687912	2.64233	1.01457	1.66544	6.8	2	12	14	18	178	71	22.4	10.3	7.3	63.7	46.6
beep	baseline	19.17	10.56	8.02	8.94	1.34	1.8746	1.41456	4.3888	1.04872	0.326449	2.41209	0.451936	1.11805	5.5	1.3	14	12	16	183	70.4	21	11.4	8	62.4	45.7
beep	baseline	20.76	9.87	11.31	8.87	0.1445	1.62588	1.65219	3.98	2.02037	0.548722	2.02037	0.638477	2.2273	3.9	1.6	11	12	18	175	63.3	20.7	9.2	5.8	57.5	42.1
beep	baseline	18.21	10.42	8.67	9.93	0.177	1.74856	2.25375	4.21	3.21754	0.632415	3.21754	1.03096	2.67733	4.9	2	6	12	17	180	68.8	21.2	10.4	7.2	61.6	45.1
beep	baseline	18.58	10.98	9.65	8.94	1.47	1.6479	1.5488	4.5887	2.10747	0.789541	2.04622	0.948241	1.13293	5.6	1.9	10	15	18	184	74.8	22.1	9.1	6.8	68	49.8
beep	baseline	12.13	8.42	9.58	8.9	1.25	2.45878	2.78943	3.987	1.22149	0.736311	1.86549	0.785698	2.02849	4.1	1.4	10	10	18	184	71	21	5.9	4.2	66.8	48.9
beep	baseline	16.01	7.63	9.24	9.22	1.22	1.42589	2.4027	3.64777	1.10313	1.1413	0.958796	0.65488	2.34674	3.9	2.1	12	12	21	180	73.8	22.8	12.6	9.3	64.5	47.2
beep	baseline	22.3	8.16	6.56	8.98	7.65958	6.98795	1.82	1.66	4.5888	1.69091	2.65879	0.47457	2.36549	4.1	1.5	8	7.5	18	179	72.3	22.6	9.8	7.1	65.2	47.7
beep	post-effort	28.98	13.57	17.2	15.6	2.36549	25.05	1.69947	3.76377	2.60902	1.6548	2.35382	1.87999	15.24	8.1	3.7
beep	post-effort	30.16	20.93	17.64	16.46	2.15488	12.56	1.28165	9.1498	2.34579	2.65879	1.76889	0.98745	14.68	10.4	3.3
beep	post-effort	31.08	12.73	25.07	7.85	9.87	9.06	0.73261	8.84867	1.15803	1.21423	3.06266	1.21544	17.65	9.6	4.4
beep	post-effort	27.97	13.01	23.51	8.66	10.23	16.5	1.03255	3.71531	1.53268	1.32457	1.68035	0.7588	12.2479	7.5	2.2
beep	post-effort	35.11	13.5	18.08	9.78	11.5	18.28	1.20495	3.65064	1.98795	1.21547	1.71061	1.23457	5.10005	9.9	4.2
beep	post-effort	32.94	13.01	11.18	8.47	2.54	13.65	0.951997	3.24483	2.58744	1.02156	0.700056	0.32155	7.20928	6.8	3
beep	post-effort	35.77	10.89	12.07	9.39	3.26	7.2	1.83109	5.87467	2.13489	1.45632	1.37571	1.6846	8.16498	5.8	2.4
beep	post-effort	33.81	10.28	26.08	10.02	1.28	12.33	1.71414	6.49138	1.77334	1.08961	1.49979	0.879112	4.05468	12.9	3.9
beep	post-effort	26.86	12.94	19.01	7.61	4.56	22.43	1.41778	6.37751	1.32677	1.05666	0.923234	1.45622	5.53514	5.4	2.5
beep	post-effort	32.77	10.98	27.85	8.36	2.63	27.83	2.19325	5.8423	1.97791	1.45888	1.93061	1.12584	6.47457	10.2	5.3
beep	post-effort	25.55	10.49	29.69	9.34	2.82	12.65	0.935679	4.93894	1.40839	2.0211	2.81899	2.32549	5.19665	10.1	4
beep	post-effort	32.73	9.86	32.7	10.3	2.3	11.18	1.32727	4.69762	1.88505	0.5644	1.94877	1.32456	5.84207	9.8	4.8
beep	post-effort	38.86	8.21	35.52	11.22	1.45	9.86	2.32287	4.55287	1.5685	0.798555	1.22149	1.15488	9.24854	7.3	2.8
beep	post-effort	29.94	9.21	42.29	8.94	9.8	4.85	1.75808	5.63212	0.875663	1.2555	1.10313	1.45878	3.48961	6.1	2.4
beep	post-effort	28.76	8.63	22.37	9.61	12.5	19.13	3.81732	8.22831	3.36844	0.743609	1.11805	0.995089	4.44073	7.4	3.6
beep	post-effort	29.64	10.07	11.13	14.95	1.25	21.34	2.18623	6.5479	2.7972	1.45986	1.25466	1.61473	4.44073	6.5	3.1
beep	post-effort	36	10.14	11.39	17.79	5.6	7.4	3.06009	8.61957	2.47035	1.24588	1.36548	1.30414	5.58356	8.9	3.5
beep	post-effort	27.7	10.07	17.87	13.26	8.2	8.2	3.95873	7.90676	2.27185	0.321459	1.05488	0.572939	4.60148	9.1	3.6
beep	post-effort	33.93	8.42	18.37	14.35	8.23	8.37	2.95873	9.62885	3.37241	0.456987	0.777229	0.611859	5.29329	11.8	6.6
beep	post-effort	35.86	9.14	19.4	15.07	2.8	11.06	2.62002	7.54861	2.41209	1.24586	0.744408	1.61173	5.72891	7.7	2.5
beep	post-effort	30.32	11.63	10.7	13.24	11.6	13.29	3.69335	6.5488	2.02037	1.32659	1.36548	1.48147	8.66341	7.4	2.1
beep	post-effort	35.68	12.35	19.4	14.59	9.8	4.06	4.51911	5.87965	1.21754	1.25487	3.06419	1.51361	5.87442	7	2.9
beep	post-effort	25.12	8.65	10.11	15.07	2.35	16.58	3.95873	6.58795	2.10747	0.365874	1.7917	0.731753	13.1036	10.6	4.2
beep	post-effort	35.59	9.14	11.03	14.48	2.36	13.26	2.91519	9.58479	2.1531	0.345668	0.777229	0.672322	9.14796	8.3	2.5
beep	post-effort	33.87	10.14	16.87	14.3	2.58	18.7	2.36942	6.74856	1.17421	0.879511	0.841682	1.005	5.64814	6.6	3.6
beep	post-effort	26.41	11.63	12.41	15.21	2.33	15.71	2.80804	8.87951	2.11012	0.978222	0.397008	1.06798	5.13224	7.5	3.6
beep	post-effort	33.48	10.28	16.77	14.59	3.25	14.29	4.28309	8.20969	3.61609	1.25586	0.793483	1.65441	8.14841	10.7	4.9
beep	post-effort	35.18	9.21	16.07	14.48	10.64	21.74	3.37115	8.96597	2.26617	1.36548	1.38116	1.52418	8.83019	6.4	2.7
beep	post-effort	31.84	8.49	11.58	16.01	9.68	13.33	4.99002	4.63105	0.478294	0.579401	0.920392	2.45779	4.98741	5.5	3.2
beep	post-effort	25.9	10.21	19.41	13.34	10.17	20.83	4.4457	2.78822	2.36549	1.2458	1.60904	2.6879	4.98741	8.5	2.8
beep	post-effort	31.56	12.8	14.13	12.9	8.45	15.15	2.40129	4.58541	2.14879	2.87961	2.04236	1.8548	4.74617	8.9	4.5
beep	recovery	23.09	12.14	22.55	11.09	17.5	8.33	3.286	3.16322	5.28496	3.20582	3.06419	2.28074	4.15125	4.8	2.2
beep	recovery	24.35	11.33	18.56	14.43	18.2	4.35	2.75392	4.74587	7.39352	4.51471	0.375446	3.28952	5.32552	6.3	2.5
beep	recovery	35.53	10.06	28.99	10.2	14.2	7.65	2.19325	1.96773	4.63185	4.51471	1.65479	2.36546	9.95591	6.2	1.8
beep	recovery	25.67	11.56	23.88	10.71	14.65	7.69	2.63904	2.28054	4.99467	3.02813	1.65136	4.5709	13.1386	6.6	2.5
beep	recovery	33.09	10.08	24.43	10.36	1.25	6.67	2.46667	2.63525	6.51886	5.18287	0.535395	3.50166	2.80279	5.7	2.5
beep	recovery	21.53	13.43	21.78	9.83	1.154	8.78	3.25718	2.63525	5.58958	4.71404	2.36888	4.55968	4.00638	4.7	1.8
beep	recovery	23.11	10.46	19.63	10.22	0.987	4.76	2.17883	3.56972	5.06876	2.34569	2.65879	5.52573	4.60148	8.4	1.8
beep	recovery	31.47	10.12	24.09	10.78	0.875	8.33	4.93292	4.74587	5.93176	6.36829	1.6588	4.33733	7.38975	3.9	1.7
beep	recovery	25.76	10.32	16.42	10.06	1.45	3.45	2.68479	4.33178	2.159	4.2588	2.36549	3.26159	7.29126	5.7	2.8
beep	recovery	45.42	10.04	43.4	10.05	0.1145	15.79	4.552	3.34881	8.25159	5.27841	0.321488	2.98756	3.00057	5	1.6
beep	recovery	31.85	10.1	23.87	10.21	1.24587	2.44	3.4627	8.49633	5.63926	4.9954	2.36541	6.52573	7.86728	6.8	3.2
beep	recovery	27.84	10.05	18.53	10.29	1.32148	11.9	5.20495	2.24626	6.2235	6.13557	1.3257	4.579	8.51358	5.2	2.1
beep	recovery	31.87	10.42	26.01	10.35	1.11187	11.11	2.27969	4.33363	4.72401	2.36549	1.21549	2.65487	5.84207	6.2	1.7
beep	recovery	27.73	10.24	22.47	10.08	0.98756	6.9	4.64066	8.49058	5.488	5.20582	0.325879	7.22434	6.34453	5.5	2.2
beep	recovery	27.4	8.07	19	10.12	1.17717	4.04	1.2588	13.2132	2.86548	0.659748	0.897456	0.911228	9.08096	5.1	1.9
beep	recovery	32.16	9.09	15.02	12.87	1.79138	11.76	2.31549	12.6549	2.48746	0.458711	0.365479	0.613583	4.64971	6.2	2.3
beep	recovery	25.42	10.04	15.11	13.74	1.59463	3.33	1.5875	14.2549	2.35382	1.32565	0.78896	1.38391	9.58468	3.2	3.1
beep	recovery	28.33	11.11	24.69	18.92	1.30873	5.08	1.58746	12.2149	1.76889	0.362588	1.02588	0.614068	8.19812	4.5	1.9
beep	recovery	27.49	13.09	19.86	13.67	0.935797	9.8	2.36548	12.3331	3.06266	0.265848	1.36974	0.42072	9.55101	6.1	1.3
beep	recovery	26.27	8.05	17.47	16.18	0.825614	11.2	2.31155	11.2549	1.68035	0.188631	1.87951	0.554501	9.33246	5.2	2.6
beep	recovery	24.33	9.08	24.94	12.67	1.43828	8.5	1.56271	10.3159	1.71061	2.35487	1.65498	2.50974	12.4935	3.1	2.3
beep	recovery	25.03	9.62	15.57	13.7	0.744344	7.69	1.0292	14.1457	0.700056	1.25488	0.786512	1.51362	11.2675	4.1	1.8
beep	recovery	25.16	8.75	15.46	14.05	0.982009	3.85	2.65479	14.6862	1.37571	0.977552	0.658479	1.34343	26.4366	3.2	1.9
beep	recovery	23.66	12.14	24.7	13.42	2.04199	4.88	1.2549	22.6831	1.49979	1.36549	0.61326	1.69214	13.5593	3.9	1.7
beep	recovery	22.93	13.04	24.08	14.9	1.87515	5.26	1.68746	20.1103	0.923234	1.25875	0.789654	1.38423	8.16498	4	2
beep	recovery	23.8	11.06	24.41	15.23	0.966664	9.28	1.84559	19.9724	1.93061	0.326548	1.2548	0.416302	9.82074	2.3	2.3
beep	recovery	31.71	10.04	26.1	13.41	1.548	8.33	2.04563	15.2599	2.81899	0.65487	1.36549	1.05342	12.9289	6.1	1.9
beep	recovery	23.01	10.07	22.79	15.04	1.07299	12.3	1.25489	23.1145	1.94877	0.125896	2.28953	0.284596	12.7197	3.2	1.6
beep	recovery	25.06	10.06	23.9	13.82	6.4588	3.32	5.04342	6.28566	1.6588	2.31549	1.98502	1.24588	13.1386	3.1	1.8
beep	recovery	26.95	10.31	23.93	13.54	3.55422	3.85	5.95009	8.97459	2.36549	1.2	0.624904	1.87455	7.94987	4.5	2.3
beep	recovery	24.03	10.08	17.07	12.69	4.2158	7.37	6.34453	13.5593	5.72723	2.31488	0.124784	1.11805	6.57948	5.5	0.9
YYRL1	baseline	21.52	11.69	16.5	5.26	2.5	1.25	2.90403	2.73861	1.11805	1.59736	0.25	1.28616	1.24021	4.7	2.3	8	12	17	169	63.6	22.3	9.6	6.1	57.5	42.1
YYRL1	baseline	22.12	10.13	15.84	4.31	2.47	3.25	2.4457	2.04784	1.25466	1.24458	0.125	1.0688	1.456	8.1	3.3	10	15	17	177	66	21.1	7.8	5.2	60.9	44.6
YYRL1	baseline	19.12	10.28	14.35	3.66	2.87	1.2	0.376758	0.734147	1.36548	2.154	0.14	1.05866	1.23	5.9	1.4	13	18	18	189	81.7	22.9	11.8	9.6	72.1	52.8
YYRL1	baseline	20.5	10.69	19.31	9.06	2.78	1.1	1.82633	4.14977	1.05488	1.3658	0.25	0.97555	2.02396	4.4	1.7	9	16	17	169	58.9	20.6	6.1	3.6	55.3	40.5
YYRL1	baseline	20.89	9.11	16.21	6.24	2.65	1.25	2.66055	4.19792	0.777229	1.48071	0.36	1.2587	2.1	3.7	1.6	10	15	17	180	69.4	21.4	6.7	4.7	64.8	47.4
YYRL1	baseline	22.77	9.28	15.37	4.66	3.25	0.69	2.4027	2.60573	0.744408	0.986851	1.25	0.21589	1.588	6.4	2.3	12	10	17	171	62.8	21.5	10.4	6.5	56.3	41.2
YYRL1	baseline	22.34	8.72	18.01	9.26	4.58	1.25	2.36549	1.36588	1.36548	0	1.25	1.07895	1.87	4.4	2	12	12	17	178	70.2	22.2	9.9	7	63.3	46.3
YYRL1	baseline	22.12	12.21	16.99	8.5	3.18663	0.2	5.67602	4.39046	3.06419	4.84543	1.89	1.36549	1.11567	7.6	1.8	11	12	16	167	56.6	20.3	12	6.8	49.8	36.5
YYRL1	baseline	23.7	11.54	16.87	4.44	2.1	0.87	2.66055	5.00009	1.7917	1.55092	0.98	0.697453	2.35	6.4	2.3	10	12	20	180	70.3	21.7	4.8	3.4	66.9	49
YYRL1	baseline	24.85	10	17.35	5.29	1.48	0.98	2.48868	2.16569	0.777229	0.434964	0.47	0.874593	10.4957	2.6	1.2	10	10	16	186	82.2	23.8	17.4	14.3	69.7	49.7
YYRL1	baseline	21.98	10.35	16.55	4.3	1.25	1.5	2.4027	3.36022	0.841682	1.24072	0.58	0.721549	2.25	4.5	1.3	10	14	17	173	66.6	22.3	11.8	7.9	58.7	43
YYRL1	baseline	24.5	10.67	17.71	3.66	0.257	5.87	1.59235	4.2942	0.397008	1.2458	1.258	0.705487	2.58	6.1	2.2	10	8.5	17	171	64.7	22.1	12.5	8.1	56.6	41.4
YYRL1	baseline	20.44	9.09	15.86	9.03	2.6587	6.58	3.72373	5.5306	0.793483	1.06499	2.36	1.10559	1.25	5.8	2.2	8	13.5	24	187	71.9	20.6	6.7	4.8	67.1	49.1
YYRL1	baseline	21.64	9.33	15.76	6.25	1.25478	4.258	2.78943	2.48862	1.38116	0.2589	1.58	1.15487	1.28	6	2.5	12	7.5	17	186	74.1	21.4	5.5	4.1	70	51.2
YYRL1	baseline	22.21	8.78	15.68	4.71	0.23654	1.258	2.24488	3.16525	0.920392	0.67572	0.89	0.8795	2.36	9.1	2.1	11	16	16	176	68.4	22.1	11.7	8	60.4	44.2
YYRL1	baseline	21.35	12.39	15.33	9.26	1.228	0.258	2.61759	4.85564	1.60904	1.26589	1.56	0.7458	4.58	6.5	2.3	9	7	19	168	57.9	20.5	5.8	3.4	54.5	39.9
YYRL1	baseline	20.75	11.45	16.4	10.61	2.32146	0.38	2.63191	3.40882	2.04236	0.82322	1.78	0.6524	2.36	6.9	2.4	8	16	17	184	70.6	20.9	4.6	3.3	67.4	49.3
YYRL1	baseline	22.7	9.93	13.15	6.85	3.25478	0.258	2.04745	4.24683	2.28953	2.32183	0.258	2.94466	2.36	5.4	1.5	10	11.5	18	182	70.4	21.3	16.8	11.8	58.6	42.9
YYRL1	baseline	22.37	10.29	14.79	7.27	1.25487	1.258	1.03273	1.64394	1.98502	1.81259	1.145	1.82277	4.58	5.5	2.6	12	12	16	173	63.1	21.1	16.5	10.4	52.7	38.6
YYRL1	baseline	22.38	10.67	16.07	6.81	2.36588	2.3658	0.68799	1.56905	0.624904	1.8	1.587	2.648	2.36	5	1.7	6	10	18	185	76.6	22.4	7.4	5.7	70.9	51.9
YYRL1	baseline	19.27	8.81	12.91	4.89	2.32159	4.587	1.25879	1.91626	0.124784	1.62	0.98745	2.65478	2.58	6.1	2	14	10.5	17	172	60.2	20.3	12.2	7.3	52.9	38.7
YYRL1	baseline	18.89	9.23	13	10.14	1.58793	3.269	2.0549	0.381768	0.227521	2.36	1.658	2.36549	0.749449	7.3	1.4	10	15	23	167	57.4	20.6	13.6	7.8	49.6	36.3
YYRL1	baseline	23.16	8.62	17.84	7.42	2.35785	4.587	1.35488	2.6862	1.07203	1.58	1.548	2.45879	2.36	3.8	1.2	12	15	16	173	66.9	22.4	13.5	9	57.9	42.4
YYRL1	baseline	21.73	12.19	14.05	5.35	2.36542	1.28737	2.30469	1.91626	1.23654	1.98	1.258	1.59875	1.258	6.5	2.2	11	15	29	168	63.4	22.5	8.1	5.1	58.3	42.7
YYRL1	baseline	21.54	11.46	13.68	10.38	1.25789	5.6845	1.05974	1.2659	0.365879	2.35	0.28	1.66946	1.287	5.4	1.7	8	14	17	184	70.5	20.8	7.9	5.6	64.9	47.5
YYRL1	baseline	19.9	9.89	12.96	8.78	7.71968	2.54878	0.987546	1.06358	0.598746	2.45	0.369	2.36548	1.55244	5	1.8	10	7.5	17	173	65.2	21.8	8.5	5.5	59.7	43.7
YYRL1	baseline	21.86	10.29	14.36	6.09	2.5841	1.257	0.897523	1.37607	1.21549	1.92127	0.789	2.4579	2.35	5.2	2.4	10	11.5	17	169	59.2	20.7	2	1.2	58	42.5
YYRL1	baseline	19.52	10.61	13.59	10.85	2.59854	2.23657	0.635487	2.16155	0.255397	2.65	0.784	1.98756	2.65	3.9	1.4	12	10	16	188	76.4	21.6	15.7	12	64.4	47.1
YYRL1	baseline	20.18	8.8	14.43	9.33	1.4694	1.2597	0.548713	2.3657	0.365487	2.45789	0.358	2.78955	3.40282	5.5	1.7	9.5	10.5	17	184	74.5	22	8.9	6.6	67.9	49.7
YYRL1	baseline	20.7	9.25	12.64	4.76	4.50308	0.258996	1.28793	1.45892	0.59874	1.8746	1.148	3.15227	6.84217	4.4	1.3	8	12	17	190	80.1	22.2	9.4	7.5	72.6	53.1
YYRL1	baseline	23.47	8.59	16.19	6.02	2.3166	0.32588	1.26	2.41	1.28	2.58	1.28	3.15	2.58	5.9	1.9	12	10	18	167	63.6	22.8	7.8	5	58.6	42.9
YYRL1	post-effort	25.66	10.29	22.46	4.63	2.7058	1.25	5.0935	15.3655	1.26588	0.48796	1.44	2.4588	8.68	8.6	2.8
YYRL1	post-effort	27.93	11.15	22.46	5.29	9.865	4.5	4.8897	15.3375	2.36549	2.3689	2.66	3.21458	7.78	9.1	4.1
YYRL1	post-effort	21.94	9.83	23.8	6.58	8.74	1.36	5.04622	17.3978	2.65488	1.21458	2.01	2.1548	11.3082	7.5	3.5
YYRL1	post-effort	18.7	10.78	18.85	8.91	3.83	2.25	5.73155	10.5376	2.65488	0.215478	1.84	1.97459	9.89	13.5	6.1
YYRL1	post-effort	19.81	11.42	16.53	5.68	5.845	1.28	6.21615	12.3367	3.02515	0.32549	1.339	2.1556	11.25	14.4	4.9
YYRL1	post-effort	23.57	9.81	19.51	7.54	11.0808	1.8	3.07606	12.5054	1.2587	0.579401	2.67	1.2879	12.36	7.2	3.9
YYRL1	post-effort	24.18	9.84	23.22	6.51	9.76552	1.58	5.70973	15.6917	0.365897	1.2548	2.13	2.32458	10.0766	6.2	2.3
YYRL1	post-effort	23.78	10.24	21.36	4.66	4.67	3.6	4.36931	10.0946	1.25879	1.32549	1.2387	1.54879	14.58	6.2	2.9
YYRL1	post-effort	21.73	11.43	22.84	5.55	5.016	1.25	4.331	13.7479	0.375446	2.03588	3.06	1.24786	6.43441	8.1	1.6
YYRL1	post-effort	27.16	11.2	27.61	7.39	7.23	2.5	6.08473	13.8927	0.255275	1.45688	2.01	2.14668	10.25	8.4	3
YYRL1	post-effort	29.67	10.6	22.83	6.67	11.5011	1.2561	3.65115	18.3373	1.26588	1.12549	2.6765	3.78549	15.2166	3	1.4
YYRL1	post-effort	29.82	9.47	29.01	6.8	11.5495	2.61695	2.2736	13.263	0.793483	0.34587	1.71469	2.14579	14.5527	7.9	3
YYRL1	post-effort	25.62	10.33	25.03	4.63	12.7546	3.64116	8.59235	14.4546	2.36549	0.54687	2.24459	1.97555	12.66	8.9	3.8
YYRL1	post-effort	25.05	11.2	24.31	3.55	13.6003	1.29516	6.88189	25.241	3.06419	0.65879	1.5768	2.45778	13.2545	9.5	4.6
YYRL1	post-effort	19.25	9.89	16.62	6.92	22.2141	0.656194	5.88439	24.0855	0.375446	0.789546	3.10842	2.35469	9.64848	9.2	4.7
YYRL1	post-effort	21.02	10.66	19.09	10.46	11.6563	0.941066	7.4457	15.1928	1.65479	1.36549	2.8556	3.1156	8.1585	12	2.5
YYRL1	post-effort	28.28	11.46	23.09	9.44	12.6946	1.26656	3.47847	12.3537	1.65136	0.9875	2.32536	3.65489	7.26546	11	5
YYRL1	post-effort	20.82	9.84	22.08	9.27	14.9564	1.1166	8.99844	15.9984	0.535395	1.28976	3.65656	2.74856	12.6145	8.3	3.9
YYRL1	post-effort	22.42	9.84	22.45	7.81	9.14917	1.19417	6.62327	22.2173	2.36888	0.98745	2.89594	2.54789	14.2696	6.1	1.9
YYRL1	post-effort	25.37	10.29	23.57	5.91	11.3444	2.06942	5.67487	22.6557	2.65879	1.9875	3.67595	2.17459	12.9556	5.8	2.7
YYRL1	post-effort	27.98	11.42	22.64	6.07	12.226	3.65267	1.25489	12.5022	2.36548	1.75497	2.56	3.12655	11.2108	5.5	1.7
YYRL1	post-effort	24.06	11.1	21.69	8.38	6.88594	6.56169	1.36587	10.8527	2.45688	2.65879	1.85597	3.2579	17.6562	6.8	2.2
YYRL1	post-effort	24.23	10.61	23.5	9.78	7.60262	5.69616	1.34589	11.6253	2.39879	1.78963	1.14853	0.817688	18.2956	12.2	2.9
YYRL1	post-effort	23.34	9.46	23.88	6.29	7.05462	5.62692	1.45871	11.5879	2.46588	1.68796	3.9757	1.8001	12.3656	5.4	2
YYRL1	post-effort	23.23	10.22	21.57	8.58	5.80616	4.29561	0.984485	12.3653	2.98746	2.65488	6.85597	1.87957	13.8995	16.4	5.5
YYRL1	post-effort	21.54	11.19	15.64	7.79	16.3842	3.65269	0.697412	14	1.84579	2.98746	6.25332	2.13622	12.3265	6.8	2.1
YYRL1	post-effort	19.77	9.81	18.81	5.48	11.2946	1.8417	0.715841	14.659	2.69875	0.987456	7.41696	3.21549	14.6566	8.6	3.6
YYRL1	post-effort	18.43	10.6	15.68	5.8	15.8461	2.69417	0.89752	21.0188	3.01589	1.2588	3.796	3.65975	10.9309	6.1	2.6
YYRL1	post-effort	23.01	11.42	19.44	8.14	23.9713	3.95162	1.69871	21.6253	3.26549	1.64786	3.90562	3.26589	29.0575	6.3	2.4
YYRL1	post-effort	22.54	9.81	19.18	7.59	16.8785	4.29417	2.36549	13.1963	0.676644	2.54789	6.92265	3.4579	19.6527	7.6	2.9
YYRL1	post-effort	26.62	9.79	21.64	8.29	17.266	4.5698	2.47	15.28	1.25	3.21	7.077	4.51	12.654	9.5	3.2
YYRL1	recovery	23.1	11.32	28.71	3.28	14.56	4.58	6.32155	5.65479	0.321488	0.326589	0.47	2.14587	12.58	8.1	2.2
YYRL1	recovery	24.52	10.06	28.92	5.24	13.6	2.58	4.65998	1.32369	2.36541	0.9875	0.35	2.4578	18.98	5.5	3
YYRL1	recovery	23.15	12.33	29.99	7.6	15.28	1.36	6.74903	7.54897	1.3257	1.25487	0.65	2.65879	12.58	10.9	5
YYRL1	recovery	23.11	14.55	34.8	3.39	14.58	4.58	4.21388	6.45872	1.21549	2.65487	0.24	2.65879	14.5	6.3	1.8
YYRL1	recovery	25.25	11.35	30.31	7.66	15.69	2.35	3.08473	2.31549	0.325879	1.2549	0.125	2.45879	12.5	4.3	2.1
YYRL1	recovery	25.78	10.06	30	3.49	10.6385	1.47	2.23051	0.863746	0.897456	0.434964	0.365	3.32467	14.5	6	1.9
YYRL1	recovery	25.23	9.81	29.36	3.83	12.0577	1.59	7.302	3.65488	0.365479	0.365876	0.258	1.5866	15.2	3.7	1.6
YYRL1	recovery	25.07	10.28	29.73	3.25	14.25	1.2	4.56638	4.65897	0.78896	1.25469	0.412	4.25896	16.5	6.9	1.5
YYRL1	recovery	23.5	11.27	31.44	4.07	16.58	4.58	2.01457	5.69877	1.02588	1.4588	0.514	3.2587	12.23	5.2	1.7
YYRL1	recovery	28	11.08	33.13	2.72	12.58	3.26	5.12655	6.32549	1.36974	2.36549	0.36	2.47895	14.87	3.1	1.7
YYRL1	recovery	28.26	9.92	29.46	3.53	18.291	2.36917	3.10916	5.14879	1.87951	1.25488	6.22994	2.87458	18.941	4.6	1.6
YYRL1	recovery	26.64	11.35	31.51	2.87	14.9269	4.1941	4.5271	4.32597	1.65498	0.654789	4.56598	2.65487	16.9594	4.5	1.6
YYRL1	recovery	23.83	9.95	28.07	4.04	15.2916	3.2951	3.46558	2.65879	0.786512	0.312146	3.25162	2.36459	17.1967	5	1.6
YYRL1	recovery	23.63	12.33	31.17	3.11	15.145	3.9516	6.56286	1.84994	0.658479	1.47896	2.36569	2.14588	18.9163	5.9	2.6
YYRL1	recovery	22.1	14.56	32.83	5.62	26.1461	2.19894	2.1788	1.0946	0.61326	2.36549	1.2696	2.16479	19.2956	7	1.5
YYRL1	recovery	24.05	11.28	30.17	3.29	9.19795	1.19561	5.1788	2.87064	0.789654	1.25488	3.65695	2.15488	13.1462	6	1.9
YYRL1	recovery	26.97	9.85	30.14	8.14	12.2962	2.35169	4.21359	3.65479	1.2548	1.36459	6.14616	1.21487	14.1846	5.2	2.3
YYRL1	recovery	25.31	9.65	28.28	3.43	18.2952	3.64169	3.74903	5.65488	1.36549	2.31548	4.59561	3.26589	20.2442	4.9	1.4
YYRL1	recovery	24.28	10.29	28.26	3.25	16.2951	7.19416	0.26592	5.61696	1.26549	1.45796	0.395569	3.45879	19.6295	5.7	2
YYRL1	recovery	23.22	11.26	33	3.07	14.2916	2.916	1.36595	8.91656	1.32549	2.65478	1.26992	3.65479	13.5617	4.5	1.5
YYRL1	recovery	30.37	11.05	36.42	5.56	16.2942	2.69169	2.65981	9.2266	2.36549	2.48796	2.36964	3.65479	10.0371	5.7	1.9
YYRL1	recovery	27.74	9.81	27.9	6.8	14.117	3.64194	2.36515	4.65222	0.398756	1.25479	2.62692	3.7486	12.3952	7.7	1.5
YYRL1	recovery	29.73	11.26	40.42	4.98	17.9416	4.94169	1.26498	5.61982	2.13548	1.6987	2.36595	3.69987	12.0666	4.1	1.3
YYRL1	recovery	24.99	9.92	29.81	7.8	12.9516	5.19166	2.32666	7.98153	1.29875	2.65488	0.659416	2.77126	14.2956	5.6	2.7
YYRL1	recovery	23.13	12.33	32.51	6.5	16.3985	1.29419	2.15557	9.26599	1.98746	0.98745	9.26994	3.65479	20.8104	5.6	2
YYRL1	recovery	23.95	14.51	38.02	6.11	14.9516	0.39419	1.2666	8.62619	2.12366	2.68791	0.841516	2.36549	9.29951	4.8	1.8
YYRL1	recovery	25.6	11.21	33.22	5.66	12.9266	0.91961	3.02666	8.26599	3.02216	2.4786	0.785166	2.78961	12.6965	5.5	2.4
YYRL1	recovery	26.2	9.79	28.99	8.46	11.6952	0.959816	0.26917	10.1656	2.65479	2.65879	7.94162	3.65879	15.291	4	1.5
YYRL1	recovery	26.2	9.66	32.09	4.46	9.83804	1.29517	0.326699	9.06595	2.36549	2.8476	9.9413	3.65479	10.6588	4.4	1.4
YYRL1	recovery	24.8	10.24	29.68	5.16	12.9162	2.69852	0.894136	7.33306	2.31549	1.98746	10.9532	1.40583	12.9162	4.3	1.5
YYRL1	recovery	23.05	11.24	31.48	6.61	11.9563	0.901023	1.2	10.9	2.45	2.48	4.26966	1.54	15.2959	6.1	1.7
